# Supplementary material for: Prevalence and Severity of Oral Conditions in Elite Athletes: A Systematic Review and Meta-Analysis
Source: Dent J (Basel). 2025 Dec 8;13(12):589. doi: 10.3390/dj13120589 (PMC12731738; doi:10.3390/dj13120589)
Supplement: Supplementary file 1 [file dentistry-13-00589-s001.zip]

Archive with 2 entries (2 files):
- PRISMA_2020_checklist.pdf
- Table S1_S2_S3.pdf
